# Supplementary material for: Role of non-chromosomal birth defects on the risk of developing childhood Hodgkin lymphoma: A Children’s Oncology Group study
Source: Pediatr Blood Cancer. Author manuscript; Available in PMC 2025 May 20. (PMC12091268; doi:10.1002/pbc.30822)
Supplement: Supplemental Table 1 downloaded from PBC [file NIHMS2077934-supplement-Supplemental_Table_1_downloaded_from_PBC.xlsx]

## Sheet: Supplemental_Table_1
Supplemental Table S1. Description of Study Birth Defects.
ICD-9 Code	Defect	Cases, n	Controls, n	Major or Minor Classification
	Qualitavely captured birth defects (described below)	97	145
749, 749.2	Cleft Palate (alone)	0	1	Major
749.2	Cleft Lip (with or without cleft palate)	1	2	Major
754.5, 754.6, 754.7	Club Foot	10	13	Major
755.01	Extra Fingers or Toes	0	3	Major
757.32, 757.39	Strawberry Birthmark/Port Wine Stain/Stork Bites	86	126	Minor
	Other specified birth defects (described below):	54	77
216.3	Benign neoplasm of skin, skin of other and unspecified parts of face	1	0	Minor
216.9	Benign neoplasm of skin, site unspecified	1	0	Minor
251.2	Hypoglycemia, unspecified	0	1	Minor
277	Cystic fibrosis without meconium ileus	0	1	Minor
351	Facial nerve disorders	2	0	Minor
378	Esotropia, unspecified	0	1	Minor
378.9	Strabismus	2	6	Minor
520.6	Disturbances in tooth eruption (Natal teeth)	1	0	Minor
550.9	Inguinal hernia, without mention of obstruction or gangrene, unspecified laterality	7	6	Minor
553.1	Umbilical hernia	1	0	Minor
706.2	Sebaceous cyst	0	1	Minor
741.9	Spina bifida without hydrocephalus	1	1	Major
742.3	Congenital hydrocephalus	1	1	Major
743.3	Non-Specific Ear, Face, Neck Malformation	0	1	Major
743.65	Non-Specific Ear, Face, Neck Malformation	1	3	Major
744.29	Non-Specific Ear, Face, Neck Malformation	1	3	Major
744.3	Non-Specific Ear, Face, Neck Malformation	0	1	Major
744.41	Branchial cleft sinus or fistula	1	0	Major
745.2	Tetralogy of Fallot	0	1	Major
745.4	Ventricular septal defect	1	3	Major
746.89	Non-Specific Heart Malformation	1	2	Major
746.9	Non-Specific Heart Malformation	1	1	Major
747	Patent ductus arteriosus	1	0	Minor
748.1	Non-specific congenital anomalies of respiratory system	0	1	Major
750	Tongue tie	4	3	Minor
750.3	Tracheoesophageal fistula, esophageal atresia and stenosis	0	1	Major
750.5	Congenital hypertrophic pyloric stenosis	0	1	Major
752.3	Non-specific congenital anomalies of genital organs	0	1	Major
752.5	Undescended and retractile testicle	3	3	Minor
752.6	Hypospadias and epispadias and other penile anomalies	1	2	Major
753.4	Non-specific congenital anomalie of Urinary System	1	0	Major
753.6	Atresia and stenosis of urethra, bladder neck	0	2	Major
753.8	Non-specific congenital anomalie of Urinary System	0	1	Major
754.3	Congenital dislocation of hip, unilateral	0	8	Major
754.44	Non-specific congenital musculoskeletal deformities	2	0	Major
754.53	Metatarsus varus	0	1	Minor
754.59	Non-specific congenital musculoskeletal deformities	0	1	Major
754.61	Congenital pes planus	3	2	Major
754.69	Non-specific congenital musculoskeletal deformities	1	0	Major
755.11	Syndactyly of fingers without fusion of bone	0	1	Minor
755.13	Syndactyly of toes without fusion of bone	1	7	Minor
755.4	Other limb reduction	1	0	Major
755.59	Non-specific congenital anomalies of limbs	0	1	Major
755.6	Non-specific congenital anomalies of limbs	2	0	Major
755.63	Non-specific congenital anomalies of limbs	3	0	Major
755.64	Congenital deformity of knee (joint)	2	1	Major
755.66	Non-specific congenital anomalies of limbs	0	2	Major
755.67	Anomalies of foot, NEC	1	1	Major
755.69	Non-specific congenital anomalies of limbs	0	1	Major
756.3	Non-specific musculoskeletal anomalies	1	0	Major
756.54	Polyostotic fibrous dysplasia of bone	0	1	Major
756.6	Anomalies of diaphragm	0	1	Major
756.9	Non-specific musculoskeletal anomalies	1	0	Major
757.33	Congenital pigmentary anomalies of skin	2	0	Major
767.6	Injury to brachial plexus (Erb`s palsy)	1	1	Minor
	TOTAL	151	222
